# Supplementary material for: Targeted CUL4A inhibition synergizes with cisplatin to yield long-term survival in models of head and neck squamous cell carcinoma through a DDB2-mediated mechanism
Source: Cell Death Dis. 2022 Apr 15;13(4):350. doi: 10.1038/s41419-022-04798-6 (PMC9012827; doi:10.1038/s41419-022-04798-6)
Supplement: Supplementary file 10 — Supplementary Table S1 [file 41419_2022_4798_MOESM10_ESM.xlsx]

## Sheet: Sheet1
Supplementary Table S1. Percentage of cells positive for cisplatin-DNA adducts.
	Control	PEV	Cisplatin	PEV+Cis
FaDu	0	0	0.533	0.939
A253	0.0%	0.0%	0.72	1
