# Supplementary material for: Targeted CUL4A inhibition synergizes with cisplatin to yield long-term survival in models of head and neck squamous cell carcinoma through a DDB2-mediated mechanism
Source: Cell Death Dis. 2022 Apr 15;13(4):350. doi: 10.1038/s41419-022-04798-6 (PMC9012827; doi:10.1038/s41419-022-04798-6)
Supplement: Supplementary file 11 — Supplementary Table S2 [file 41419_2022_4798_MOESM11_ESM.xlsx]

## Sheet: Supplementary Table S1
Supplementary Table S2. CI values following treatment with PEV and cisplatin.
			FaDu
PEV (nM)	Cisplatin (nM)	CI		PEV (nM)	Cisplatin (nM)	CI
300	10	0.1559		10	3000	0.25013
300	30	0.14946		30	3000	0.26287
300	100	0.13767		100	3000	0.16951
300	300	0.15166		300	3000	0.13477
300	1000	0.19638		1000	3000	0.15375
300	3000	0.242		3000	3000	0.25573
			A253
PEV (nM)	Cisplatin (nM)	CI		PEV (nM)	Cisplatin (nM)	CI
300	10	0.35162		10	3000	0.09384
300	30	0.34036		30	3000	0.09657
300	100	0.30885		100	3000	0.10615
300	300	0.26866		300	3000	0.12569
300	1000	0.20299		1000	3000	0.32199
300	3000	0.13352		3000	3000	0.47235
