# Supplementary material for: Targeted CUL4A inhibition synergizes with cisplatin to yield long-term survival in models of head and neck squamous cell carcinoma through a DDB2-mediated mechanism
Source: Cell Death Dis. 2022 Apr 15;13(4):350. doi: 10.1038/s41419-022-04798-6 (PMC9012827; doi:10.1038/s41419-022-04798-6)
Supplement: Supplementary file 12 — Supplementary Table S3 [file 41419_2022_4798_MOESM12_ESM.xlsx]

## Sheet: Supplementary Table S1
Supplementary Table S3. Mean tumor sizes. Mean +/- SEM, n = 10.
Day	Control	PEV	Cisplatin	PEV+Cis
1	167.9 ± 7.6	168.5 ± 5.74	168.6 ± 5.05	168.2 ± 7.28
5	376.8 ± 37.1	274.9 ± 23.07	285.2 ± 22.8	236 ± 38.06
9	805.7 ± 82.1	434.5 ± 41.1	385.3 ± 41.21	197.7 ± 30.90
12	979.7 ± 91.6	581.6 ± 68.94	397.7 ± 47.54	152.4 ± 20.07
16	1373 ± 81.1	778.4 ± 81.17	471.1 ± 80.5	143 ± 11.53
19	1721.2 ± 96	1097.6 ± 113.03	505.9 ± 82.42	134.5 ± 7.48
