# Supplementary material for: Targeted CUL4A inhibition synergizes with cisplatin to yield long-term survival in models of head and neck squamous cell carcinoma through a DDB2-mediated mechanism
Source: Cell Death Dis. 2022 Apr 15;13(4):350. doi: 10.1038/s41419-022-04798-6 (PMC9012827; doi:10.1038/s41419-022-04798-6)
Supplement: Supplementary file 13 — Supplementary Table S4 [file 41419_2022_4798_MOESM13_ESM.xlsx]

## Sheet: Supplementary Table S1
Supplementary Table S4. The combination confers long-term survival in mice.
Treatment Group	Median Survival
Control	22 Days
PEV	25 Days
Cisplatin	42.5 Days
PEV+Cis	>100 Days
